# Supplementary material for: A genome-wide association study identifies three novel genetic markers for response to tamoxifen: A prospective multicenter study
Source: PLoS One. 2018 Aug 30;13(8):e0201606. doi: 10.1371/journal.pone.0201606 (PMC6116947; doi:10.1371/journal.pone.0201606)
Supplement: S1 Table — (XLSX) [file pone.0201606.s003.xlsx]

## Sheet: S1 Table
	S1 Table. Logistic regression analysis for Ki-67 response
			Univariate										Multivariate
	N = 347		P value		aOR		bL95		cU95		dSE		P value		OR		L95		U95		SE
	rs17198973		5.29806e-05		2.47556		1.59509		3.84205		0.224258		0.000125251		2.45525		1.55153		3.88535		0.234181
	rs4577773		0.000121199		2.72556		1.63459		4.54468		0.260863		4.79371e-05		2.99237		1.76412		5.07577		0.269604
	rs7087428		0.0116924		13.8882		1.79636		107.374		1.04353		0.00718464		17.0546		2.15623		134.892		1.05515
	Age		0.465062		1.19514		0.740817		1.92809		0.244018
	Menopausal status		0.0851829		0.687157		0.448257		1.05338		0.217961
	Tumor size		0.877003		1.03541		0.666405		1.60874		0.224827
	Nodal status		0.917848		0.97541		0.607743		1.56551		0.241385
	ER status		0.0895167		0.31746		0.0844276		1.1937		0.675756
	ER Allred score		0.231658		0.571429		0.228408		1.42959		0.467868
	PR status		0.253378		0.649785		0.310089		1.36161		0.377447
	Her2 status		0.362563		0.812415		0.519472		1.27056		0.228166
	aOR: odds ratio
	bL95: lower endpoints of the 95% confidence interval
	cU95: upper endpoints of the 95% confidence interval
	dSE: standard error
