# Supplementary material for: A genome-wide association study identifies three novel genetic markers for response to tamoxifen: A prospective multicenter study
Source: PLoS One. 2018 Aug 30;13(8):e0201606. doi: 10.1371/journal.pone.0201606 (PMC6116947; doi:10.1371/journal.pone.0201606)
Supplement: S2 Table — (XLSX) [file pone.0201606.s004.xlsx]

## Sheet: S2 Table
	S2 Table. Association results of GWAS for the top 100 SNPs which revealed smallest P-value
	SNP		Chr		Chr locationa		Allele [1/2]		Number of patients						P value
									11		12		22
	rs2180713		6		167615010		[A/G]		39		134		102		4.34e-06
	rs3786688		19		6831655		[A/G]		16		109		150		7.36e-06
	rs7662107		4		104258396		[A/G]		10		91		174		8.35e-06
	rs1355782		3		131487666		[G/A]		40		122		113		8.44e-06
	rs7135866		12		71461640		[G/A]		23		129		123		9.01e-06
	rs715776		12		71459064		[G/A]		23		128		124		9.01e-06
	rs2252884		21		38014106		[A/G]		23		123		129		9.3e-06
	rs4908527		1		9234143		[A/G]		56		145		74		9.82e-06
	rs9347182		6		167611757		[A/G]		69		132		74		1.08e-05
	rs2055731		12		24482034		[A/G]		41		118		116		1.14e-05
	rs7841264		8		128466814		[G/A]		54		129		91		1.32e-05
	rs1407340		20		13267659		[A/C]		43		139		93		1.41e-05
	rs9815027		3		70099299		[A/G]		68		139		68		1.65e-05
	rs3843505		6		80126245		[G/A]		18		86		171		2.04e-05
	rs10991297		9		107304806		[G/A]		11		93		171		2.16e-05
	rs10845463		12		12209844		[A/G]		8		94		161		2.18e-05
	rs3814059		3		117407287		[A/G]		46		138		91		2.21e-05
	rs11143917		9		76935726		[G/A]		47		118		110		2.22e-05
	rs8107712		19		48823545		[A/G]		21		116		138		2.31e-05
	rs17286262		4		104275452		[A/G]		10		90		175		2.34e-05
	rs154451		5		95209382		[G/A]		22		121		132		2.46e-05
	rs196686		6		80129933		[A/C]		17		85		171		2.64e-05
	rs8076603		17		63087010		[A/G]		43		134		98		2.65e-05
	rs12885618		14		51839615		[A/G]		36		121		118		2.81e-05
	rs11071273		15		56824519		[A/G]		68		119		88		2.85e-05
	rs12866020		13		101597058		[C/A]		14		104		157		2.85e-05
	rs4671636		2		65200618		[A/C]		41		134		100		2.9e-05
	rs943055		13		25201908		[A/C]		7		78		190		3.08e-05
	rs10026360		4		104374596		[G/A]		10		89		176		3.22e-05
	rs12120956		1		113202571		[G/A]		61		147		67		3.34e-05
	exm-rs17030613		1		113190807		[A/C]		61		147		67		3.34e-05
	rs8109866		19		53522100		[G/A]		27		133		115		3.34e-05
	rs12239562		1		245459950		[A/G]		5		48		222		3.41e-05
	rs17785152		3		70069907		[A/G]		67		138		70		3.52e-05
	rs11636203		15		93671582		[A/C]		59		127		89		3.66e-05
	rs2036998		3		131483386		[G/A]		26		107		142		3.78e-05
	rs17221044		4		104372029		[A/G]		10		89		176		4.02e-05
	rs1337387		9		16628401		[A/G]		40		143		91		4.02e-05
	rs10027738		4		188411479		[A/G]		17		93		165		4.46e-05
	rs17608660		3		172302780		[A/G]		19		105		151		5.03e-05
	rs17690974		13		103234623		[G/A]		8		85		179		5.2e-05
	rs8000246		13		76504559		[A/G]		13		104		158		5.34e-05
	rs4577773		6		63543538		[G/A]		69		132		74		5.34e-05
	rs9536383		13		53865563		[A/G]		19		119		137		6.33e-05
	rs11173235		12		60307207		[G/A]		11		80		184		6.33e-05
	rs4384059		9		137790916		[G/A]		63		145		67		6.39e-05
	rs4861749		4		188426129		[A/G]		16		93		165		6.4e-05
	rs1957589		14		38151053		[G/A]		48		128		99		6.5e-05
	rs8182501		19		48829228		[G/A]		24		121		130		6.66e-05
	rs10736805		11		76118350		[A/G]		2		46		227		7.18e-05
	S2 Table. Continued
	SNP		Chr		Chr locationa		Allele [1/2]		Number of patients						P value
									11		12		22
	rs17500100		4		82324437		[G/A]		42		128		105		7.28e-05
	rs7893556		10		16771273		[T/C]		11		82		182		7.86e-05
	rs1808918		17		63099682		[G/A]		66		138		71		7.95e-05
	rs7106357		11		42434026		[G/A]		17		70		186		8.04e-05
	rs17219677		4		104235380		[A/G]		10		103		162		8.12e-05
	rs13133599		4		188399309		[G/A]		11		78		186		8.15e-05
	rs1062918		19		48836236		[A/G]		23		121		131		8.44e-05
	rs1062919		19		48836208		[A/G]		23		121		131		8.44e-05
	rs3826828		19		48836673		[A/C]		23		121		131		8.44e-05
	rs9385594		6		132381115		[A/C]		53		126		96		8.45e-05
	rs10032212		4		153537671		[A/G]		22		93		160		8.56e-05
	rs11128348		3		73640279		[G/A]		15		102		156		8.64e-05
	rs4861477		4		182411580		[C/A]		6		69		200		9.01e-05
	rs6460939		7		12406989		[C/G]		61		147		67		9.3e-05
	rs10496695		2		133728225		[G/A]		33		113		129		9.58e-05
	rs4384542		14		75658013		[C/A]		13		86		176		9.59e-05
	rs7034999		9		76951346		[A/C]		57		146		72		9.67e-05
	rs16826003		2		134265818		[G/A]		28		115		132		9.77e-05
	rs1346065		4		134223969		[A/G]		49		138		88		9.82e-05
	rs6968827		7		50802434		[A/G]		16		83		176		9.93e-05
	rs7040408		9		76955137		[A/G]		56		144		72		0.000102
	rs1371608		7		12406826		[A/G]		61		146		68		0.000108
	rs6696657		1		210518082		[A/G]		16		104		155		0.000108
	rs1025917		3		152933001		[C/A]		24		120		128		0.000111
	rs6765952		3		1496131		[C/A]		18		109		147		0.000111
	rs177899		14		38139214		[G/A]		48		127		98		0.000111473
	rs10842327		12		24481461		[A/G]		53		128		94		0.000112
	rs7039706		9		16645242		[A/G]		31		140		104		0.000113
	rs2888674		7		150510915		[G/A]		16		96		163		0.000116
	rs9321321		6		132380046		[G/A]		53		126		95		0.000117
	rs570162		12		24468738		[A/G]		57		130		88		0.000118
	rs13147477		4		39419322		[G/A]		33		114		128		0.000118
	rs2845779		21		38032750		[A/G]		17		120		138		0.000119
	rs885250		3		131532115		[A/G]		23		107		145		0.00012
	rs4857674		3		176948553		[C/A]		30		126		119		0.000124
	rs9907990		17		63083831		[A/G]		67		133		75		0.000124
	rs12654150		5		75550325		[C/A]		30		128		117		0.000124
	rs485562		18		629035		[G/A]		26		118		131		0.000125
	rs6832545		4		189643752		[G/A]		4		49		222		0.000125
	rs4234534		3		16139112		[C/A]		16		116		143		0.000126
	rs6492116		13		109153371		[G/A]		25		123		127		0.000126
	rs10845459		12		12208651		[G/A]		14		105		154		0.000127
	rs898199		18		8471457		[A/G]		57		137		81		0.000127
	rs9316760		13		55624724		[A/G]		60		145		70		0.000128
	rs1463965		18		74332954		[A/G]		66		139		70		0.000128
	rs887343		5		149548823		[A/G]		43		133		99		0.000128
	rs390017		19		16406034		[A/G]		53		127		95		0.000129331
	rs2084307		2		116761542		[A/G]		34		141		100		0.00013009
	rs2594205		3		127254061		[A/G]		45		146		84		0.00013054
	rs10877371		12		60353532		[A/G]		12		80		183		0.000133087
	aBased on GRCh 37 genome assembly
